# Supplementary material for: Modern microbialites harbor an undescribed diversity of chromerid algae
Source: Environ Microbiome. 2026 Jan 14;21:25. doi: 10.1186/s40793-026-00852-4 (PMC12888705; doi:10.1186/s40793-026-00852-4)
Supplement: Supplementary file 1 — Supplementary Material 1. Similarity scores of the recovered 18S rRNA Genes to Chromera velia and Vitrella brassicaformis generated using BLASTn [file 40793_2026_852_MOESM1_ESM.txt]

Branch	Chromera velia	Vitrella brassicaformis
ASV_1038	82.025	85.013
ASV_1077	85.894	77.387
ASV_1142	87.912	83.077
ASV_1238	NA	81.36
ASV_1297	87.546	83.333
ASV_1377	81.108	85.678
ASV_1602	87.395	82.308
ASV_1755	81.407	89.691
ASV_1796	81.612	89.433
ASV_1826	86.005	83.193
ASV_1845	NA	81.36
ASV_2012	86.975	82.564
ASV_2521	94	80.563
ASV_2658	NA	81.612
ASV_2659	81.612	89.691
ASV_2767	81.156	89.948
ASV_2993	87.395	82.821
ASV_354	81.519	85.013
ASV_3680	85.354	78.535
ASV_412	81.772	84.794
ASV_4479	81.407	90.206
ASV_4699	NA	90.04
ASV_4932	81.612	89.433
ASV_515	79.899	98.695
ASV_577	79.648	98.956
ASV_7175	81.472	86.889
ASV_789	81.772	85.271
ASV_808	89.362	95.833
ASV_825	95.833	83.333
ASV_840	NA	81.108
ASV_844	79.899	99.217
ASV_910	80.151	98.956
ASV_927	95.833	83.59
ASV_9660	78.338	83.29
Foster_Microbialite_Chromerid_18S_k127_4019198	92.349	87.34
Foster_Microbialite_Vitrella_18S_k127_2875146	86.255	98.652
